# Supplementary material for: miR-503 represses human cell proliferation and directly targets the oncogene DDHD2 by non-canonical target pairing
Source: BMC Genomics. 2015 Feb 5;16(1):40. doi: 10.1186/s12864-015-1279-9 (PMC4326481; doi:10.1186/s12864-015-1279-9)
Supplement: Additional file 2: — GO term enrichment for experimentally determined miRNA targetomes for miR-503 and miR-494. [file 12864_2015_1279_MOESM2_ESM.xlsx]

## Sheet: Sheet1
GO term enrichment for experimentally determined miRNA targetomes for miR-503 and miR-494.
miRNA	GO term biological process	Hypergeometric p-value	Hyp Corrected
miR-503	gene expression (BP)	0.000515233	0.0353793
	translational elongation (BP)	8.36275e-05	0.0172273
	cell cycle (BP)	0.00440884	0.0478011
	endocrine pancreas development (BP)	0.00333896	0.0404603
	cellular protein metabolic process (BP)	0.00533524	0.0378986
	protein K63-linked ubiquitination (BP)	0.00133308	0.0457692
	protein K48-linked ubiquitination (BP)	0.00264529	0.0340582
	translation (BP)	0.000326803	0.0336607
	regulation of cyclin-dependent protein kinase activity (BP)	0.00813201	0.0418799
	RNA metabolic process (BP)	0.00375194	0.0429389
	viral reproduction (BP)	0.00887137	0.0445732
	mRNA metabolic process (BP)	0.0022566	0.046486
	endonucleolytic cleavage in ITS1 to separate SSU-rRNA from 5.8S rRNA and LSU-rRNA from tricistronic rRNA transcript (SSU-rRNA, 5.8S rRNA, LSU-rRNA) (BP)	0.00978657	0.0428943
	positive regulation of cell differentiation (BP)	0.00158771	0.0408835
	viral infectious cycle (BP)	0.0014849	0.0436986
	neutrophil degranulation (BP)	0.0122184	0.0484036
	regulation of catalytic activity (BP)	0.0067616	0.0464296
	mitotic cell cycle DNA replication checkpoint (BP)	0.00734884	0.0398384
	cellular response to erythropoietin (BP)	0.00734884	0.0398384
	peptidyl-cysteine methylation (BP)	0.00734884	0.0398384
	posttranscriptional regulation of gene expression (BP)	0.00490517	0.0360881
	tubulin complex assembly (BP)	0.0122184	0.0484036
	regulation of microtubule polymerization (BP)	0.00490517	0.0360881
	negative regulation of GTPase activity (BP)	0.00734884	0.0398384
	acetylcholine transport (BP)	0.00490517	0.0360881
	negative regulation of cysteine-type endopeptidase activity involved in apoptotic process (BP)	0.00757002	0.0399852
	ubiquitin-dependent SMAD protein catabolic process (BP)	0.0122184	0.0484036
	germ cell development (BP)	0.00216066	0.0494551
	minus-end-directed organelle transport along microtubule (BP)	0.00734884	0.0398384
	septin ring assembly (BP)	0.00245557	0.0337231
	response to purine-containing compound (BP)	0.00978657	0.0428943
	eosinophil degranulation (BP)	0.00490517	0.0360881
	cellular response to potassium ion starvation (BP)	0.00490517	0.0360881
	mitotic cell cycle spindle checkpoint (BP)	0.00734884	0.0398384
	positive regulation of vesicle fusion (BP)	0.00978657	0.0428943
	oncosis (BP)	0.00245557	0.0337231
	antral ovarian follicle growth (BP)	0.00978657	0.0428943
	arginyl-tRNA aminoacylation (BP)	0.00734884	0.0398384
	cellular response to acid (BP)	0.0122184	0.0484036
	sialic acid transport (BP)	0.00245557	0.0337231
	rRNA export from nucleus (BP)	0.00490517	0.0360881
	regulation of translation in response to stress (BP)	0.00490517	0.0360881
	regulation of DNA-dependent transcription in response to stress (BP)	0.00978657	0.0428943
	chaperone-mediated protein folding (BP)	0.00734884	0.0398384
	endonucleolytic cleavage to generate mature 3'-end of SSU-rRNA from (SSU-rRNA, 5.8S rRNA, LSU-rRNA) (BP)	0.00490517	0.0360881
	cellular response to nutrient (BP)	0.00978657	0.0428943
	glycine decarboxylation via glycine cleavage system (BP)	0.00245557	0.0337231
	negative regulation of gene silencing by miRNA (BP)	0.00490517	0.0360881
	ER-associated misfolded protein catabolic process (BP)	0.00245557	0.0337231
miR-494	transcription from RNA polymerase II promoter (BP)	5.76166e-07	0.00077091
	transcription, DNA-dependent (BP)	1.55834e-06	0.00104253
	S phase of mitotic cell cycle (BP)	2.8131e-06	0.00125464
	protein transport (BP)	3.84326e-06	0.00128557
	response to DNA damage stimulus (BP)	9.98989e-06	0.00222775
	cell death (BP)	8.9803e-06	0.00240313
	regulation of transcription, DNA-dependent (BP)	1.52142e-05	0.00290808
	positive regulation of I-kappaB kinase/NF-kappaB cascade (BP)	2.04559e-05	0.00342125
	histone H4-R3 methylation (BP)	2.3372e-05	0.00347463
	positive regulation of apoptotic process (BP)	3.08599e-05	0.00412906
	DNA repair (BP)	3.52145e-05	0.00428337
	signal transduction (BP)	6.14099e-05	0.00632049
	liver development (BP)	6.67355e-05	0.00637801
	neural tube closure (BP)	6.02953e-05	0.00672292
	negative regulation of sequence-specific DNA binding transcription factor activity (BP)	8.35933e-05	0.00745652
	multicellular organismal development (BP)	8.99758e-05	0.00752423
	regulation of apoptotic process (BP)	0.000110389	0.00868828
	G1/S transition of mitotic cell cycle (BP)	0.000155688	0.0115728
	negative regulation of transcription from RNA polymerase II promoter (BP)	0.000180342	0.0120649
	apoptotic process (BP)	0.000177874	0.0125261
	RNA metabolic process (BP)	0.000201523	0.0128399
	amino acid transport (BP)	0.000212041	0.0128959
	cell migration involved in sprouting angiogenesis (BP)	0.000266785	0.0148732
	DNA damage response, signal transduction by p53 class mediator resulting in cell cycle arrest (BP)	0.000256932	0.0149467
	RNA splicing (BP)	0.000285622	0.0152865
	intracellular protein transport (BP)	0.00033602	0.0166516
	angiogenesis (BP)	0.000324596	0.0167042
	cell cycle arrest (BP)	0.000360897	0.0172457
	cellular nitrogen compound metabolic process (BP)	0.0003942	0.0181876
	actin polymerization or depolymerization (BP)	0.000479442	0.0213831
	regulation of smooth muscle cell migration (BP)	0.000531843	0.0215638
	negative regulation of monocyte differentiation (BP)	0.000531843	0.0215638
	negative regulation of cell division (BP)	0.000531843	0.0215638
	JNK cascade (BP)	0.000595673	0.0227717
	transport (BP)	0.000587736	0.0231291
	response to hypoxia (BP)	0.000622661	0.0231422
	negative regulation of cysteine-type endopeptidase activity involved in apoptotic process (BP)	0.000711948	0.0257456
	protein homooligomerization (BP)	0.00106255	0.0330625
	peptidyl-arginine methylation (BP)	0.00105424	0.0335852
	entrainment of circadian clock by photoperiod (BP)	0.00105424	0.0335852
	regulation of proteasomal ubiquitin-dependent protein catabolic process (BP)	0.00105424	0.0335852
	negative regulation of transcription, DNA-dependent (BP)	0.00114499	0.0340443
	small GTPase mediated signal transduction (BP)	0.00112461	0.0341984
	vesicle-mediated transport (BP)	0.001199	0.0348754
	response to calcium ion (BP)	0.000994371	0.0350123
	innate immune response (BP)	0.00103562	0.0355296
	transforming growth factor beta receptor signaling pathway (BP)	0.00179774	0.0421996
	cellular membrane organization (BP)	0.00177641	0.0424435
	viral reproduction (BP)	0.00175717	0.0427472
	positive regulation of NF-kappaB transcription factor activity (BP)	0.00150707	0.0429035
	positive regulation of T-helper 1 cell differentiation (BP)	0.00174149	0.0431502
	negative regulation of leukocyte migration (BP)	0.00174149	0.0431502
	anti-apoptosis (BP)	0.00158985	0.0434126
	response to estrogen stimulus (BP)	0.0015635	0.0435825
	interspecies interaction between organisms (BP)	0.00171326	0.0440835
	mRNA processing (BP)	0.00170199	0.0446523
	2-oxoglutarate metabolic process (BP)	0.00167523	0.0448292
	neuron projection development (BP)	0.0020567	0.0466417
	nucleotide-excision repair (BP)	0.0020567	0.0466417
	positive regulation of sequence-specific DNA binding transcription factor activity (BP)	0.00219591	0.0489687
